# Supplementary material for: Consumption of Ultra-Processed Foods in the Brazilian Amazon during COVID-19
Source: Nutrients. 2024 Jul 2;16(13):2117. doi: 10.3390/nu16132117 (PMC11243564; doi:10.3390/nu16132117)
Supplement: Supplementary file 1 [file nutrients-16-02117-s001.zip]

Archive with 1 entries (1 files):
- nutrients-2997466-supplementary.pdf
